# Supplementary material for: Resilience Protects Nurses from Workplace Gaslighting and Quiet Quitting, and Improves Their Work Engagement: A Cross-Sectional Study in Greece
Source: Healthcare (Basel). 2025 Aug 20;13(16):2064. doi: 10.3390/healthcare13162064 (PMC12386001; doi:10.3390/healthcare13162064)
Supplement: Supplementary file 1 [file healthcare-13-02064-s001.zip]

Archive with 1 entries (1 files):
- healthcare-3813018-supplementary.pdf
